# Supplementary material for: Do Pre‐Clinical Summative Assessments Predict a Student's Clinical Performance? A Retrospective Study
Source: Eur J Dent Educ. 2025 May 7;30(1):117–25. doi: 10.1111/eje.13098 (PMC12834540; doi:10.1111/eje.13098)
Supplement: Supplementary file 1 — Tables S1–S6. [file EJE-30-117-s001.xlsx]

## Sheet: S1 Sim details
Supplementary Table S1a: Overview of simulation sessions for the 3 disciplines analysed in the Doctor of Dental Medicine (DMD) program at Sydney Dental School
Number of sessions in brackets and each session lasts for 3hrs .
† Intensive RD and Perio revision block courses prior to DMD3 clinic, not graded and not taken into account
‡ All staff are calibrated for each summative assessment in Restorative Dentistry and Endodontics
Discipline	DMD1	DMD2	DMD3	Staff calibration	Session
					Staff-student ratio	Student preparation	Pre session briefing for staff	Feedback for students
Restorative Dentistry	90 hours (30) Sem 1 & 2	60 hours (20) Sem 1	48 hours (16 )† Sem 1	Annual‡	1 to 5	Pre-readings, videos, drawings	Yes	Individualised for each session
Periodontics	24 hours (8) Sem 2	36 hours (12 ) Sem 1 & 2	6 hours (2 )† Sem 1	Semester	1 to 8	Pre-readings, videos, drawings	Yes	Individualised for each session
Endodontics	39 hours (13 ) Sem 2	54 hours (18 ) Sem 1 & 2	24 hours (8)	Annual‡	1 to 8	Pre-readings, videos, drawings	Yes	Individualised for each session
Supplementary Table S1b: Topics covered in the Doctor of Dental Medicine simulation program at Sydney Dental School for the 3 discipines analysed
Discipline	DMD1	DMD2	DMD3
Restorative Dentistry	SIM Clinic 1 (3hrs): Introduction to Simulation Clinic SIM Clinic 2 (3hrs): Instrument identification, Dentaprac, preparation of natural tooth for abrasion lesion exercise, wipe down SIM Clinic 3 (3hrs): Class V abrasion lesion (premolar), Dentaprac SIM Clinic 4 (3hrs): Finishing GIass Ionomers, mounting extracted teeth, Dentaprac SIM Clinic 5 (3hrs): Catch up, Dentaprac, Posture / positioning, I…	SIM Clinic 1 (3hrs): Revision 1 SIM Clinic 2 (3hrs): Revision 2 SIM Clinic 3 (3hrs): Class IV CR 1 SIM Clinic 4 (3hrs): Class IV CR 2 SIM Clinic 5 (3hrs): Class II Amalgam MOD SIM Clinic 6 (3hrs): Complex Amalgam 1 SIM Clinic 7 (3hrs): Complex Amalgam 2 SIM Clinic 8 (3hrs): Complex Amalgam 3 (natural teeth) SIM Clinic 9 (3hrs): Management of caries during routine cavity prep, use of ledermix ceme…	SIM Clinic (3hrs): Revision of preclinical Tooth Conservation 1 SIM Clinic (3hrs): Revision of preclinical Tooth Conservation 2 SIM Clinic (3hrs): Revision of preclinical Tooth Conservation 3 SIM Clinic (3hrs): Revision of preclinical Tooth Conservation 4 SIM Clinic (3hrs): Revision of preclinical Tooth Conservation 5 SIM Clinic (3hrs): Posterior Composite Resins 1 SIM Clinic (3hrs): Posterior Co…
Periodontics	SIM Clinic 1 (3hrs): What can I do to prevent Gingivitis and Periodontitis? (Individually trained oral prophylaxis (iTOP)/ Prevention of Gingivitis and Periodontitis, Screening & Indices) SIM Clinic 2 (3hrs): Indices API/SBI/PSR SIM Clinic 3 (3hrs): Introduction to sickle scaler in the anterior dentition SIM Clinic 4 (3hrs): Sickle scaler in the posterior dentition SIM Clinic 5 (3hrs): Sickle sca…	SIM Clinic 1 (3hrs): Perio practice hand scaling (recap; sickle scaler & iTOP- individually trained oral prophylaxis and professional prophylaxis) SIM Clinic 2 (3hrs): Hand scaling (universal curette and prophy) SIM Clinic 3 (3hrs): Universal curette, sharpening and power driven instruments 1) SIM Clinic 4 (3hrs): Universal curette, sharpening and power driven instruments 2) Practical Assessment …	SIM Clinic 1 (3hrs): Revision of hand and ultrasonic saclers (instrument design, techniques and indications) SIM Clinic 2 (3hrs): Peridodontal tooth splinting and case assessment, preparation for clinical sessions
Endodontics	SIM Clinic 1 (3hrs): Endodontic SCORPIO (Structured, Clinical, Objective Referenced, Problem- based, Integrated and Organised) SIM Clinic 2 (3hrs): Plastic Incisor and Access and Length Determination SIM Clinic 3 (3hrs): Plastic Incisor Canal preparation SIM Clinic 4 (3hrs): Access natural maxillary incisor SIM Clinic 5 (3hrs): Length determination (IWL) and Canal preparation maxillary central in…	SIM Clinic 1 (3hrs): Endo Access Cavities SIM Clinic 2 (3hrs): Max Premolar – Access & start instrumentation (Modified Crown!Down Technique) SIM Clinic 3 (3hrs): Max Premolar!Instrumentation (Modified Crown!Down Technique) SIM Clinic 4 (3hrs): Max Premolar!Complete Instrumentation & Obturation SIM Clinic 5 (3hrs): Practical Assessment 1 Formative Endodontic preclinical assessment SIM Clinic 6 (3h…	SIM Clinic (3hr): Plastic Maxillary Molar – Access & IWL SIM Clinic (3hr): Natural Maxillary Molar – Access SIM Clinic (3hr): Natural Maxillary Molar – Instrumentation SIM Clinic (3hr): Natural Maxillary Molar – Finalise instrumentation SIM Clinic (3hr): Natural Maxillary Molar – Obturation SIM Clinic (3hr): Catch!up session & Prep for Preclinical endodontic assessment SIM Clinic (3hr): Mock prec…

## Sheet: S2 Clinic details
Supplementary Table S2: Overview of clinical sessions (3hrs per session) for Year 3 of the Doctor of Dental Medicine program at Sydney Dental School
All staff must attend a calibration day where they receive briefing from the academic leads from all the clinical disciplines
† Integrated Clinics= general dental practice therefore students undertake endodontics in these sessions and can do basic periodontal treatment for their patients
			Session
Discipline	Clinical Sessions/year (average 2013-19)	Requirements	Staff-student ratio	Assessment + feedback (Rubric based)
Integrated Clinics†	42	RD: 20 restorations Endo: 1 or 2 completed canals	1 to 6	Continuous
Periodontics	13	3 cases	1 to 8	Continuous
Exodontia	4		1 to 4	Continuous
Removable Prosthodontics	20	1 denture	1 to 6	Continuous

## Sheet: S3 DMD Curriculum
Supplementaty Table S3: Overview of Doctor of Dental Medicine (DMD) curriculum categorised by subjects/disciplines taught in every year of the program.
The subjects/disiciplines are also categorised by Unit of Study which is the teaching building block of every degree program at The Univeristy of Sydney.
Dentistry is unique withing the univeristy as number of disciplines need to covered therefore our Units of Study are multidisciplinary. Unit of Study names are in bold. Restorative Dentistry (RD is called Tooth Conservation at Sydney Dental School.
DMD 1	DMD 2		DMD 3	DMD 4
Foundations of Clinical Dentistry A			Integrated Clinical Dentistry A
Cariology	Cariology		Tooth Conservation & Cariology	Tooth Conservation & Cariology
Endodontics	Endodontics		Endodontics	Endodontics
Tooth Conservation	Tooth Conservation		Professional Practice	Professional Practice & Ethics
Tooth Morphology	Diet & Nutrition		Population Oral Health	Population Oral Health
Population Oral Health	Population Oral Health		Dental Trauma
Professional Practice	Professional Practice
Introduction to Clinical Practice	Introduction to Clinical Practice
Foundations of Clinical Dentistry B			Integrated Clinical Dentistry B
Periodontics	Periodontics		Periodontics	Periodontics
Prosthodontics	Prosthodontics		Removable Prosthodontics	Removable Prosthodontics
Radiology	Radiology		Fixed Prosthodontics	Fixed Prosthodontics
	Implants		Aged Care	Paediatric Dentistry
	Occlusion		Paediatric Dentistry	Orthodontics
	Oral Surgery		Orthodontics
	Orthodontics		Diet & Nutrition
	Paediatric Dentistry
Integrated Life Sciences			Integrated Clinical Dentistry C
Foundation Studies	Neurology		Oral Pathology	Oral Pathology & Oral medicine
Musculoskeletal Sciences	Endocrinology/Nutrition/Reproductive Health		Oral Surgery	Oral Surgery. Medical Emergencies & Conscious Sedation
Haemotology	Renal/Urinary System		Oral Medicine/Medical Emergencies	Special Care Dentistry
Cardiovascular Science	Oncology/Multisystem		Conscious Sedation
Respiratory System	Gastrointestinal/Hepatology		Radiology
Head and Neck Anatomy	Oral Pathiobiology
Oral Histology
Biomaterials
Embryology
Oral Microbiology
Oral biochemistry, physiology, cariology and clinical anatomy
Research

## Sheet: S4 Clinical Items analysed
Supplementary Table S4: Clinical procedures that were analysed to create the clinical mark. The procedures are categorsied by discipline, name and Australian Dental Association (ADA) item number .
This item number is a medico-legal requirement in all patient documentation for all dental clinicians in Australia.
In the DMD program student assessment is linked to this item number, with each ascribed a specific amount based on difficulty of the procedure.
Discipline	ADA Item Number	Clinical procedure
Restorative Dentistry	511	Amalgam 1 surface
	512	Amalgam 2 surfaces
	513	Amalgam 3 surfaces
	514 515 577	Amalgam 4 surfaces Amalgam 5 surfaces Cusp Capping
	521 531	Composite Resin 1 surface (anterior) Composite Resin 1 surface (posterior)
	522 532	Composite Resin 2 surface (anterior) Composite Resin 2 surface (posterior)
	523 533	Composite Resin 3 surface (anterior) Composite Resin 3 surface (posterior)
	524 534	Composite Resin 4 surface (anterior) Composite Resin 4 surface (posterior)
Perio	221	Perio Charting
	114	Scale & Clean
	115	Subsequent scale & clean
	222	Root Planing
Endo	419	Extirpation of pulp or debridement of root canal(s)
	415	Complete chemo-mechanical debridement - one canal
	416	Complete chemo-mechanical debridement - each additional canal
	417	Root canal obturation - one canal
	418	Root canal obturation - each additional canal
Note: Glass Ionomer cement restorations were not included in the analysis for RD clinics in DMD 3. This material is used predominantly as a provisional restorative material in Australia.

## Sheet: S5 Data used for Pearsons
Supplementary Table S5: Marks as a % for all cohorts by disicipine and session (sim or clinic).
NA means no theory marks were available for cohort A (Columns C-E) or student did not start or complete their DMD 3 endodontic case (Column I) and therefore were not included in analysis.
New_ID	Cohort	Endo_Th	Perio_Th	Rest_Th	Th_mean	Endo_sim	Perio_sim	Rest_sim	Sim_mean	Endo_CL	Perio_CL	Rest_CL	CL_mean
A1	A	NA	NA	NA	NA	80	87.9376	50	72.6459	49.5	47.6	55.2	50.7667
A2	A	NA	NA	NA	NA	48.1818	95.9472	63	69.043	49.5	68.6	56.5	58.2
A3	A	NA	NA	NA	NA	72.7273	98.3333	50	73.6869	46.8	62.8	45.2	51.6
A4	A	NA	NA	NA	NA	69.0909	0	0	23.0303	46.8	66.7	49	54.1667		Note
A5	A	NA	NA	NA	NA	70.9091	75.1918	88	78.0336	49.5	61.4	66.9	59.2667		Rest= Restorative dentistry
A6	A	NA	NA	NA	NA	66.3636	75.0959	50	63.8199	80.1	49.2	58.3	62.5333		Endo sim = DMD 3
A7	A	NA	NA	NA	NA	89.0909	75.5516	60	74.8808	71.5	57.8	60.1	63.1333		Rest and perio sim = DMD 2
A8	A	NA	NA	NA	NA	78.1818	80.3837	73	77.1885	46.8	58.7	44.2	49.9		Th=Theory all disciplines DMD 2
A9	A	NA	NA	NA	NA	46.3636	59.6283	61	55.664	49.5	42.7	46.6	46.2667		CL= clinics
A10	A	NA	NA	NA	NA	78.1818	90.0959	61	76.4259	49.5	55.3	50.7	51.8333
A11	A	NA	NA	NA	NA	75.4545	56.259	53	61.5712	49.5	47.4	54.3	50.4
A12	A	NA	NA	NA	NA	79.0909	90.2878	60	76.4596	49.5	46	48.5	48
A13	A	NA	NA	NA	NA	84.5455	89.9281	61	78.4912	NA	49.8	41.2	45.5
A14	A	NA	NA	NA	NA	71.8182	0	0	23.9394	46.8	43.1	49	46.3
A15	A	NA	NA	NA	NA	57.2727	75.5516	50	60.9414	46.8	70.8	57.3	58.3
A16	A	NA	NA	NA	NA	69.0909	84.2806	69	74.1238	37.4	42.3	41.2	40.3
A17	A	NA	NA	NA	NA	71.8182	93.8849	79	81.5677	49.5	62.9	53.5	55.3
A18	A	NA	NA	NA	NA	67.2727	65.1199	54	62.1309	49.5	49.4	51.7	50.2
A19	A	NA	NA	NA	NA	76.3636	63.5851	59	66.3163	46.8	55	44.5	48.7667
A20	A	NA	NA	NA	NA	78.1818	55.5755	69	67.5858	46.8	46.4	67.9	53.7
A21	A	NA	NA	NA	NA	60.9091	76.3669	55	64.092	62.7	38.7	39.6	47
A22	A	NA	NA	NA	NA	66.3636	62.6019	53	60.6552	63	67.5	50.2	60.2333
A23	A	NA	NA	NA	NA	72.7273	99.6403	50	74.1225	63	36.5	47.3	48.9333
A24	A	NA	NA	NA	NA	70.9091	78.8571	50	66.5887	46.8	58.1	53.9	52.9333
A25	A	NA	NA	NA	NA	62.7273	0	0	20.9091	49.5	40.1	43.2	44.2667
A26	A	NA	NA	NA	NA	65.4545	82.0504	82	76.5016	46.8	75.9	52.6	58.4333
A27	A	NA	NA	NA	NA	62.7273	82.2782	65	70.0018	NA	49.2	64.3	56.75
A28	A	NA	NA	NA	NA	74.5455	79.6283	64	72.7246	49.5	49.4	51.5	50.1333
A29	A	NA	NA	NA	NA	80	85.3837	71	78.7946	46.8	46.9	52.2	48.6333
A30	A	NA	NA	NA	NA	67.2727	94.1487	61	74.1405	52.6	43.5	53.2	49.7667
A31	A	NA	NA	NA	NA	63.6364	82.0504	64	69.8956	49.5	53.1	44.6	49.0667
A32	A	NA	NA	NA	NA	76.3636	87.2542	64	75.8726	49.5	48.9	58.9	52.4333
A33	A	NA	NA	NA	NA	64.5455	92.482	77	78.0092	49.5	45.2	50.2	48.3
A34	A	NA	NA	NA	NA	67.2727	74.7362	80	74.003	49.5	62.9	47.8	53.4
A35	A	NA	NA	NA	NA	70.9091	74.7362	50	65.2151	63	67.2	56.7	62.3
A36	A	NA	NA	NA	NA	75.4545	85.3837	55	71.9461	63	68.5	90	73.8333
A37	A	NA	NA	NA	NA	79.0909	74.952	59	71.0143	76.3	48.3	47.8	57.4667
A38	A	NA	NA	NA	NA	80.9091	69.8201	72	74.2431	46.8	40.5	61.2	49.5
A39	A	NA	NA	NA	NA	74.5455	96.7626	57	76.1027	46.8	45.6	46	46.1333
A40	A	NA	NA	NA	NA	48.1818	0	0	16.0606	46.8	46.1	49.2	47.3667
A41	A	NA	NA	NA	NA	67.2727	48.3333	50	55.202	57.7	90	55.4	67.7
A42	A	NA	NA	NA	NA	64.5455	95	63	74.1818	44.1	71.8	49.4	55.1
A43	A	NA	NA	NA	NA	86.3636	95	50	77.1212	46.8	72.3	64.3	61.1333
A44	A	NA	NA	NA	NA	62.7273	89.7362	63	71.8212	49.5	48	44.2	47.2333
A45	A	NA	NA	NA	NA	87.2727	100	60	82.4242	46.8	84.6	68.9	66.7667
A46	A	NA	NA	NA	NA	71.8182	93.0695	63	75.9626	49.5	54.1	48	50.5333
A47	A	NA	NA	NA	NA	56.3636	81.5588	50	62.6408	49.5	39.9	58.5	49.3
A48	A	NA	NA	NA	NA	80.9091	94.1487	66	80.3526	41.7	49.6	43.4	44.9
A49	A	NA	NA	NA	NA	52.7273	96.5348	64	71.0873	90	49.4	58	65.8
A50	A	NA	NA	NA	NA	75.4545	85.7794	55	72.078	49.5	45.3	42.5	45.7667
A51	A	NA	NA	NA	NA	53.6364	45.6115	50	49.7493	49.5	48.1	43.6	47.0667
A52	A	NA	NA	NA	NA	67.2727	79.1727	53	66.4818	46.8	65.1	41.8	51.2333
A53	A	NA	NA	NA	NA	80.9091	86.4029	53	73.4373	46.8	43.2	48	46
A54	A	NA	NA	NA	NA	67.2727	93.3333	61	73.8687	46.8	62.5	72.6	60.6333
A55	A	NA	NA	NA	NA	74.5455	64.9281	73	70.8245	46.8	76.6	46.9	56.7667
A56	A	NA	NA	NA	NA	77.2727	96.307	67	80.1932	63	45.1	44.9	51
A57	A	NA	NA	NA	NA	47.2727	73.9209	80	67.0645	46.8	41.2	45.5	44.5
A58	A	NA	NA	NA	NA	71.8182	79.6283	50	67.1488	49.5	58.4	39.9	49.2667
A59	A	NA	NA	NA	NA	74.5455	85.4556	64	74.667	60.3	48.9	49	52.7333
A60	A	NA	NA	NA	NA	65.4545	77.9976	61	68.1507	41.7	47.6	49.1	46.1333
A61	A	NA	NA	NA	NA	50.9091	71.4628	52	58.124	49.5	44.3	45.6	46.4667
A62	A	NA	NA	NA	NA	76.3636	56.8465	50	61.0701	49.5	67.7	49.5	55.5667
A63	A	NA	NA	NA	NA	67.2727	83.717	62	70.9966	49.5	44.6	44.6	46.2333
A64	A	NA	NA	NA	NA	74.5455	77.6379	71	74.3944	46.8	46.5	52.2	48.5
A65	A	NA	NA	NA	NA	64.5455	91.6667	50	68.7374	63	56.3	54.7	58
A66	A	NA	NA	NA	NA	52.7273	81.4029	57	63.7101	46.8	43.4	44.3	44.8333
A67	A	NA	NA	NA	NA	68.1818	91.6667	53	70.9495	46.8	49.9	45.6	47.4333
A68	A	NA	NA	NA	NA	70.9091	91.6667	60	74.1919	49.5	45	43.6	46.0333
A69	A	NA	NA	NA	NA	80	73.3213	58	70.4404	49.5	69	50.3	56.2667
A70	A	NA	NA	NA	NA	79.0909	88.0336	77	81.3748	46.8	43.5	46.8	45.7
A71	A	NA	NA	NA	NA	88.1818	93.789	81	87.6569	46.8	66.6	51.4	54.9333
B1	B	77.7	91.3	87.7	85.5667	78	90	65.4	77.8	49.4	69.4	60.9	59.9
B2	B	74.3	73.6	78.9	75.6	86.7	78.5	60.6	75.2667	46.7	54.4	43.7	48.2667
B3	B	65.5	74.1	74.3	71.3	69.3	61.8	57	62.7	49.4	47.8	36.5	44.5667
B4	B	75.6	54.8	75	68.4667	68.7	91.1	65.1	74.9667	46.7	49.7	45.5	47.3
B5	B	83.2	74.6	68.8	75.5333	84	81	70.9	78.6333	90	47.7	46.2	61.3
B6	B	67.3	75.5	81.4	74.7333	75.3	78	71.9	75.0667	49.4	82.3	51.2	60.9667
B7	B	68.4	58.8	65.4	64.2	64	55.2	50	56.4	46.7	53.3	63.3	54.4333
B8	B	59.4	59.5	78.2	65.7	84.7	82.9	55.1	74.2333	49.4	47.5	46.3	47.7333
B9	B	60.8	60.9	84.8	68.8333	70	78.9	50	66.3	46.7	87.6	59.2	64.5
B10	B	79.9	65.9	85.9	77.2333	82	87.6	82.7	84.1	49.4	65.6	48.5	54.5
B11	B	77.9	73.4	78.8	76.7	72	80.1	57.3	69.8	73.7	52.2	48.6	58.1667
B12	B	74.8	78.2	88.2	80.4	68	76.2	52.5	65.5667	49.4	68.5	47.9	55.2667
B13	B	52	51.4	81.1	61.5	73.3	85.5	80	79.6	46.7	60.1	68.9	58.5667
B14	B	74.2	69.6	72.3	72.0333	68	71.7	59.6	66.4333	46.7	42.3	43.5	44.1667
B15	B	70.4	75.4	77.3	74.3667	71.3	89	67.4	75.9	73.7	58.4	47.7	59.9333
B16	B	87.5	75.7	84.6	82.6	78.7	86.3	79.3	81.4333	90	64.4	50.4	68.2667
B17	B	56.8	66.8	84.6	69.4	73.3	91.7	73.3	79.4333	46.7	46.6	67	53.4333
B18	B	81.5	88.6	84.6	84.9	72	84.6	70.7	75.7667	46.7	40.7	45.9	44.4333
B19	B	71.9	84.8	85.7	80.8	82	91.3	75.5	82.9333	90	46.3	45.9	60.7333
B20	B	92.1	89.3	85.2	88.8667	72	88	67.4	75.8	49.4	48.3	49.8	49.1667
B21	B	70.1	57.5	76.6	68.0667	69.3	98.6	71.9	79.9333	73.7	37.5	54.9	55.3667
B22	B	76.8	67.5	85.5	76.6	82.7	98.8	69.7	83.7333	73.7	49.9	45.6	56.4
B23	B	80.2	77.3	83.9	80.4667	84	98.8	62.9	81.9	90	48.1	57.5	65.2
B24	B	52.3	70.9	81.8	68.3333	86	92.3	72	83.4333	49.4	47.4	47.8	48.2
B25	B	72	83.4	78.9	78.1	72.7	96.2	57	75.3	49.4	46.9	70.7	55.6667
B26	B	73.8	80.5	76.1	76.8	74.7	89.1	56.5	73.4333	90	80.4	43.8	71.4
B27	B	60.2	60	81.1	67.1	68	92.1	60.6	73.5667	49.4	48.9	47.3	48.5333
B28	B	78.8	83.6	83.8	82.0667	78	95	57.1	76.7	49.4	58.8	66.3	58.1667
B29	B	83.9	84.5	80.9	83.1	70	95	70.9	78.6333	46.7	83.1	77.8	69.2
B30	B	61	49.3	76.8	62.3667	62.7	88.7	52.5	67.9667	49.4	48	52.8	50.0667
B31	B	60.8	75.9	86.1	74.2667	69.3	84.4	52.5	68.7333	49.4	46	46.9	47.4333
B32	B	71.5	70.2	81.8	74.5	60	93.5	50	67.8333	46.2	90	50.2	62.1333
B33	B	44	55.4	66.6	55.3333	50	99.3	67.4	72.2333	46.7	46.6	52.2	48.5
B34	B	66.3	78.8	83.4	76.1667	74	95.7	59.4	76.3667	46.7	68.9	53.9	56.5
B35	B	87.7	62.1	83.8	77.8667	82	95.9	62	79.9667	49.4	56.1	59.7	55.0667
B36	B	66.8	64.6	86.4	72.6	72.7	61.1	75.4	69.7333	46.7	58.1	48.7	51.1667
B37	B	78.2	62.5	76.1	72.2667	76	96.2	70.9	81.0333	46.7	45.2	48.8	46.9
B38	B	71.3	76.1	84.1	77.1667	83.3	65.4	67.4	72.0333	49.4	57.9	46.1	51.1333
B39	B	83.3	85	85.7	84.6667	73.3	84	50	69.1	49.4	78.2	77.8	68.4667
B40	B	65.4	72.7	71.8	69.9667	62	67.8	50	59.9333	46.7	45.6	55.1	49.1333
B41	B	79.2	88.9	92.7	86.9333	76	73.7	67.4	72.3667	49.4	43.2	48	46.8667
B42	B	82	76.3	86.6	81.6333	80	73.9	80.1	78	49.4	89.6	60.6	66.5333
B43	B	70.4	65.2	70.2	68.6	50	58.8	57.1	55.3	46.7	45.5	45.9	46.0333
B44	B	77.1	86.3	90.5	84.6333	65.3	85.9	62.9	71.3667	49.4	51.6	43.8	48.2667
B45	B	71	81.8	77.3	76.7	58.7	85.4	53.5	65.8667	46.7	48.5	90	61.7333
B46	B	75.2	57.1	82	71.4333	68	91.5	67.4	75.6333	90	47.1	46.8	61.3
B47	B	49.4	54.5	79.5	61.1333	74.7	58	68.9	67.2	46.7	55.8	43.2	48.5667
B48	B	65.6	68.4	72.3	68.7667	74	68.1	62.9	68.3333	90	44.7	42	58.9
B49	B	84.4	81.4	87.7	84.5	82	77.1	78	79.0333	90	48.8	78.3	72.3667
B50	B	49.7	75.9	65	63.5333	71.3	93	67.4	77.2333	49.4	53.6	77.9	60.3
B51	B	64.2	72.1	79.3	71.8667	75.3	87	55.1	72.4667	NA	45	47.5	46.25
B52	B	72.2	83.8	84.8	80.2667	70	63.6	59.7	64.4333	81.8	45	44	56.9333
B53	B	72.7	80.4	84.1	79.0667	76.7	89.9	67.5	78.0333	90	41.8	59.7	63.8333
B54	B	75.2	83.4	78.8	79.1333	70	67.3	67.5	68.2667	49.4	47.1	41.8	46.1
B56	B	73.3	62.7	86.1	74.0333	68.7	70.4	79.1	72.7333	46.7	69.2	67.5	61.1333
B57	B	75.6	77	81.8	78.1333	50	70.4	62.9	61.1	46.7	57.6	53.8	52.7
B58	B	54.3	65.5	68.6	62.8	63.3	86.1	50	66.4667	46.7	63.4	45.7	51.9333
B59	B	82.5	69.8	87.1	79.8	86.7	68.7	59.4	71.6	49.4	64.2	56.4	56.6667
B60	B	61.5	65.5	78.2	68.4	76.7	99	70	81.9	49.4	50.1	47.5	49
B61	B	85	74.1	76.4	78.5	78	68.3	65.5	70.6	90	40.2	40.4	56.8667
B62	B	68.1	70.9	79.1	72.7	73.3	89.1	62.9	75.1	46.7	43.9	69.5	53.3667
B63	B	69.6	75.9	85.2	76.9	70.7	93	66.5	76.7333	40.6	37.6	69.6	49.2667
B64	B	69.2	74.1	86.1	76.4667	91.3	94.1	70.9	85.4333	49.4	60	47	52.1333
B65	B	96.9	88.6	84.8	90.1	84	79.3	82.6	81.9667	81.8	47.4	64.8	64.6667
B66	B	55.3	63.4	74.5	64.4	79.3	94	71.9	81.7333	46.7	49.7	52.5	49.6333
B67	B	37.8	57	68	54.2667	68.7	75.5	70.9	71.7	73.7	45.8	46.5	55.3333
B68	B	83.3	89.8	80.4	84.5	68.7	92.6	50	70.4333	46.7	74.1	60.9	60.5667
B69	B	81.9	75.4	90.9	82.7333	62	94.2	70	75.4	77.9	53.3	51.1	60.7667
B70	B	63.5	66.3	79.3	69.7	84	65.2	67.4	72.2	49.4	42.7	49.7	47.2667
B71	B	68.1	60.2	82	70.1	55.3	71.2	75.5	67.3333	49.4	54.5	49.1	51
B72	B	35	73	36.4	48.1333	58	63.5	50.5	57.3333	46.7	51.3	52.9	50.3
B73	B	63.1	65	81.4	69.8333	54.7	89.9	70.9	71.8333	NA	44.8	49	46.9
B74	B	77.5	71.8	77.3	75.5333	80	68.1	70.9	73	46.7	55.8	66.9	56.4667
B75	B	80	68.4	82	76.8	71.3	83.4	50	68.2333	46.2	48.7	67	53.9667
B76	B	63.5	54.8	67.3	61.8667	74	96.6	73.5	81.3667	49.4	43.4	49.9	47.5667
B77	B	79.4	70.9	82.5	77.6	83.3	91	79.1	84.4667	81.8	43.7	57	60.8333
C1	C	66.1	63.8	75.5	68.4667	96	66.7	78	80.2333	52.8	90	77.2	73.3333
C2	C	77.6	73.1	83.3	78	56	92.7	77.8	75.5	90	75.6	90	85.2
C3	C	69.3	63.8	80.5	71.2	64	85.7	63.2	70.9667	52.8	63.5	81.1	65.8
C4	C	71.2	67.5	84.3	74.3333	80	94.8	76.9	83.9	47.9	68.1	74.5	63.5
C5	C	73	60.6	85.7	73.1	80	72.7	62	71.5667	47.9	58.7	60.9	55.8333
C6	C	61.7	53.8	78.1	64.5333	64	79.9	59.4	67.7667	75.8	48.9	78.1	67.6
C7	C	66.7	50.6	68.8	62.0333	64	84.2	82.6	76.9333	47.9	51.7	82.9	60.8333
C8	C	62.6	56.3	81.7	66.8667	68	77.8	75.4	73.7333	47.9	68.3	74.4	63.5333
C9	C	72	61.3	79.8	71.0333	72	99.5	78	83.1667	75.8	60.3	57	64.3667
C10	C	74.3	78.1	76.2	76.2	80	56.8	53.9	63.5667	90	71.1	64.4	75.1667
C11	C	41.8	46.3	59.5	49.2	36	64.3	61.7	54	47.9	64.5	75.7	62.7
C12	C	82.5	61.3	85	76.2667	76	90.2	72	79.4	47.9	73.9	51.6	57.8
C13	C	69.2	57.5	78.3	68.3333	72	58	52.5	60.8333	75.8	62.3	60.7	66.2667
C14	C	67.9	60	76.9	68.2667	56	67.2	62.9	62.0333	52.8	81.6	57.3	63.9
C15	C	78.6	75.6	79.5	77.9	76	77.8	74.6	76.1333	47.9	71.2	65.1	61.4
C16	C	69.8	63.1	81	71.3	72	85	70	75.6667	52.8	75.7	59.6	62.7
C17	C	46.9	60	76.2	61.0333	76	92	80	82.6667	47.9	49.4	58.3	51.8667
C18	C	68.3	68.8	76.4	71.1667	88	81.6	59.6	76.4	47.9	43.3	57.3	49.5
C19	C	71.5	93.8	87.9	84.4	84	61.9	59.4	68.4333	52.8	58.3	58.8	56.6333
C20	C	81.4	70	88.8	80.0667	64	91	64	73	47.9	62.5	44.5	51.6333
C21	C	68.8	61.3	75	68.3667	64	84.6	59.7	69.4333	75.8	49.7	47.8	57.7667
C22	C	48.9	67.5	79	65.1333	56	83.5	70.9	70.1333	52.8	45.5	52	50.1
C23	C	82.6	57.5	77.9	72.6667	76	88.8	50	71.6	52.8	47.6	63	54.4667
C24	C	48.2	42.5	71	53.9	42	93.6	53.5	63.0333	90	48	48.3	62.1
C25	C	63.2	58.8	71.2	64.4	84	90.8	62	78.9333	47.9	53.8	48.8	50.1667
C26	C	75.4	65	80.7	73.7	84	86	65.1	78.3667	75.8	49.2	52.1	59.0333
C27	C	36.8	35	34.3	35.3667	64	91.9	56.9	70.9333	52.8	52.1	48.6	51.1667
C28	C	78.8	73.8	89.5	80.7	80	86.5	57	74.5	47.9	45.9	60.8	51.5333
C29	C	71.7	63.8	77.6	71.0333	64	91.7	57	70.9	52.8	55.1	60.8	56.2333
C30	C	51.1	70	69.5	63.5333	48	92.7	50	63.5667	47.9	47.6	51.8	49.1
C31	C	66.4	53.8	83.6	67.9333	88	97.1	57	80.7	47.9	46.1	53.9	49.3
C32	C	48.7	82.5	83.6	71.6	60	81.5	67.4	69.6333	NA	52.2	62.1	57.15
C33	C	67.1	70.6	86	74.5667	72	93.3	64	76.4333	52.8	48.1	55.2	52.0333
C34	C	67	71.3	68.8	69.0333	72	57.1	64	64.3667	90	50.3	48.7	63
C35	C	55.8	50	78.8	61.5333	64	70.9	82.6	72.5	47.9	47.3	52.2	49.1333
C36	C	77.7	71.3	74.8	74.6	92	66.7	74.5	77.7333	47.9	50.2	60.2	52.7667
C37	C	74.5	73.8	83.6	77.3	68	67.9	59.5	65.1333	47.9	55.7	51.3	51.6333
C38	C	79.4	78.8	79.3	79.1667	56	63.1	57.4	58.8333	75.8	53.8	47.2	58.9333
C39	C	42.5	49.4	69.8	53.9	80	66.7	61.7	69.4667	52.8	52.3	45.3	50.1333
C40	C	72.4	65	86.9	74.7667	80	89.9	67.4	79.1	47.9	48.9	63.4	53.4
C41	C	55.4	68.8	77.9	67.3667	68	100	70.9	79.6333	52.8	58.4	50.9	54.0333
C42	C	66.1	70	77.4	71.1667	56	88.4	62.9	69.1	47.9	49.3	47.7	48.3
C43	C	74	61.3	79.3	71.5333	80	92	65.4	79.1333	47.9	45	44.9	45.9333
C44	C	61.3	66.3	68.6	65.4	68	87.9	65.5	73.8	47.9	46.7	48.2	47.6
C45	C	70.1	55.6	88.1	71.2667	56	79.6	53.5	63.0333	75.8	45.3	49.3	56.8
C46	C	66.1	61.9	74	67.3333	72	73	50	65	47.9	43.4	48.6	46.6333
C47	C	57	55.6	84.3	65.6333	80	61.2	59.6	66.9333	47.9	50.9	49.2	49.3333
C48	C	71	66.3	78.8	72.0333	56	57.8	73.5	62.4333	47.9	56.7	47.3	50.6333
C49	C	70.4	40	79.8	63.4	80	54.4	59.7	64.7	47.9	43.9	69	53.6
C50	C	51.9	55	76.9	61.2667	52	96.1	59.7	69.2667	52.8	49	51	50.9333
C51	C	63.6	62.5	86.2	70.7667	84	63.3	62.9	70.0667	52.8	51	42.8	48.8667
C52	C	72.6	71.3	81	74.9667	84	67.5	63.9	71.8	42.7	55.3	46.7	48.2333
C53	C	67.1	62.5	86.9	72.1667	84	69.7	56.9	70.2	47.9	58.3	45.5	50.5667
C54	C	70	60	86.2	72.0667	92	72.9	70	78.3	47.9	42.5	51.1	47.1667
C55	C	77.4	65	81.7	74.7	78	92.6	57	75.8667	52.8	49.7	49.7	50.7333
C56	C	66.5	56.3	78.6	67.1333	48	71.7	65.2	61.6333	82.9	43.7	49.5	58.7
C57	C	73.1	77.5	72.1	74.2333	80	74.4	59.7	71.3667	47.9	49.7	48.7	48.7667
C58	C	89.4	71.3	91	83.9	72	79.9	62	71.3	52.8	47.9	47.6	49.4333
C59	C	51.5	28.8	70	50.1	64	70.1	50	61.3667	47.9	44.6	44.8	45.7667
C60	C	71.3	70	87.9	76.4	64	65.5	65.5	65	47.9	44.3	46.9	46.3667
C61	C	56.5	68.8	80.2	68.5	60	89	65.4	71.4667	47.9	51.7	45.6	48.4
C62	C	57.6	66.9	79.8	68.1	68	67.7	51.6	62.4333	47.9	48.4	47.1	47.8
C63	C	66.1	58.8	70.5	65.1333	72	69.7	80.4	74.0333	47.9	48.4	46.3	47.5333
C64	C	74	71.3	86.4	77.2333	64	87	60	70.3333	52.8	44.8	48.3	48.6333
C65	C	58.3	67.5	77.4	67.7333	68	72.7	52.5	64.4	47.9	51	42.9	47.2667
C66	C	64.5	54.4	81.7	66.8667	80	83.5	63.9	75.8	47.9	44.1	46.5	46.1667
C67	C	73	83.8	80.5	79.1	72	86.5	59.4	72.6333	47.9	46	46.1	46.6667
C68	C	63.6	51.9	86.7	67.4	80	77.2	62.9	73.3667	47.9	53	47.1	49.3333
C69	C	65.1	61.3	88.6	71.6667	84	96.1	70.9	83.6667	75.8	48.4	43.9	56.0333
C70	C	52.1	53.8	82.1	62.6667	56	66.7	57.1	59.9333	47.9	43.4	44.9	45.4
C71	C	72.6	67.5	77.1	72.4	56	90.9	78.1	75	52.8	38.8	47.3	46.3
C72	C	54	43.1	82.6	59.9	88	82.5	59.4	76.6333	NA	47.5	44.8	46.15
C73	C	57.3	67.5	80.5	68.4333	76	83.2	63.9	74.3667	52.8	43.3	42.9	46.3333
C74	C	50.1	58.1	80	62.7333	68	85.8	57	70.2667	47.9	42	43	44.3
C75	C	51.9	51.3	68.8	57.3333	92	63.3	73.5	76.2667	47.9	38	47.4	44.4333
C76	C	77.9	76.9	79.3	78.0333	56	78.9	62.9	65.9333	NA	41.3	47.1	44.2
C77	C	53.7	48.8	78.1	60.2	72	94.1	57.4	74.5	47.9	48.3	45.5	47.2333
C78	C	42.3	51.3	71.4	55	66	72.4	61.6	66.6667	47.9	44.1	46.1	46.0333
C79	C	52.7	61.9	76.7	63.7667	64	79.5	50	64.5	47.9	49.5	42.6	46.6667
C80	C	45.2	64.4	73.6	61.0667	44	58.1	62.9	55	41.1	41.4	42.5	41.6667
C82	C	64.3	67.5	71.4	67.7333	70	86.8	59.6	72.1333	41.1	39.2	35.7	38.6667
D1	D	58.373	58.5	49.6	55.491	67.1	92.5	78.1	79.2333	54.8	60.3	65.5	60.2
D2	D	64.7222	62.5	57.1	61.4407	74.6	82.2	58.1	71.6333	54.8	40.6	51.4	48.9333
D3	D	66.746	67.7	63.3	65.9153	69.2	96	60.55	75.25	NA	47.1	54.7	50.9
D4	D	64.1865	63	56.3	61.1622	73.3	92.2	61.6	75.7	NA	86.3	49.3	67.8
D5	D	77.4802	74.5	82.1	78.0267	75.8	80.7	65.45	73.9833	54.8	43.5	47.8	48.7
D7	D	71.4484	66.4	78.3	72.0495	69.6	95.4	67.4	77.4667	62.5	48.7	48.8	53.3333
D9	D	62.123	56	60	59.3743	70.4	94	56.5	73.6333	54.8	39.6	40.8	45.0667
D10	D	56.9048	53.2	46.3	52.1349	71.3	82.2	60.85	71.45	54.8	47.5	42.3	48.2
D11	D	61.2698	57.1	57.5	58.6233	69.2	60.5	59.7	63.1333	79.5	46.1	49.3	58.3
D12	D	61.9643	48.8	63.3	58.0214	73.8	91.7	52.5	72.6667	62.5	39.6	41.3	47.8
D13	D	65.1389	64.2	50	59.7796	81.3	79.6	78	79.6333	62.5	42.6	56	53.7
D14	D	69.4048	59.9	74.6	67.9683	73.8	89.1	51.5	71.4667	62.5	40.5	51.4	51.4667
D15	D	72.877	69.9	72.1	71.6257	76.7	94.2	70.9	80.6	62.5	61.7	59.8	61.3333
D16	D	61.8452	53.5	55.4	56.9151	76.7	92	61.95	76.8833	62.5	60.8	57.9	60.4
D17	D	59.2857	58.7	48.3	55.4286	70.8	81.6	62.85	71.75	79.5	42	36	52.5
D18	D	58.631	64.6	43.8	55.677	67.5	86.8	72	75.4333	NA	48	46.4	47.2
D19	D	63.9286	60.1	54.6	59.5429	77.1	84.8	71.05	77.65	38.5	71.2	49.4	53.0333
D20	D	70.7143	68	61.3	66.6714	82.9	93.7	68.9	81.8333	79.5	47	48.1	58.2
D21	D	70.5556	73.3	62.1	68.6519	76.3	71.1	59.35	68.9167	62.5	57.8	38.5	52.9333
D22	D	59.7421	59.6	52.1	57.1474	67.5	82.8	50	66.7667	62.5	56.4	52.9	57.2667
D23	D	61.6667	58.3	49.2	56.3889	77.5	89.4	67.4	78.1	NA	42.7	46.2	44.45
D24	D	58.7103	56.5	50.4	55.2034	69.2	83.6	70	74.2667	62.5	48.1	41	50.5333
D25	D	76.0714	70.7	76.7	74.4905	80.8	85.6	70.9	79.1	NA	46.9	68.9	57.9
D26	D	75.119	71.2	75.4	73.9063	78.8	82.7	63.15	74.8833	62.5	47.4	52.2	54.0333
D27	D	60.0992	59	45.4	54.8331	75.8	95.4	71.9	81.0333	62.5	50.9	59.5	57.6333
D28	D	64.8016	57.7	63.3	61.9339	73.3	82.2	59.55	71.6833	54.8	56.1	41.1	50.6667
D30	D	72.4405	67.7	69.6	69.9135	80	89.7	51.15	73.6167	62.5	49.2	45.5	52.4
D31	D	59.1468	63.7	45.4	56.0823	68.3	88.2	50	68.8333	79.5	44.7	44.1	56.1
D32	D	75.7738	67.7	77.9	73.7913	81.7	86.5	70	79.4	NA	55.5	51.7	53.6
D33	D	63.6905	61.9	59.6	61.7302	69.6	93.7	75.5	79.6	54.8	72.6	51.5	59.6333
D34	D	59.9802	65.4	49.6	58.3267	65	83.6	50	66.2	90	57.9	45.4	64.4333
D35	D	60.7738	57.7	51.3	56.5913	73.3	84.8	57	71.7	NA	49	38.2	43.6
D36	D	66.8254	55.5	74.6	65.6418	70.4	86.5	59.6	72.1667	90	82.9	58.8	77.2333
D37	D	61.4484	56.4	59.6	59.1495	68.3	62.7	63.95	64.9833	NA	44	49.4	46.7
D38	D	66.0714	59.9	64.2	63.3905	74.2	85.9	62.85	74.3167	79.5	48.5	49.1	59.0333
D39	D	65.6349	67.7	60	64.445	69.2	77.3	67.4	71.3	54.8	51.4	66.1	57.4333
D40	D	63.4524	62	47.9	57.7841	80.4	72.1	55.1	69.2	54.8	60.4	46.7	53.9667
D41	D	63.1151	53.9	60.8	59.2717	74.6	85.1	63.95	74.55	54.8	48.3	57.4	53.5
D42	D	84.4048	84	86.3	84.9016	82.9	92	57.05	77.3167	62.5	63	50.6	58.7
D43	D	65.0992	68.2	54.6	62.6331	72.5	72.2	72	72.2333	54.8	58.5	49.8	54.3667
D44	D	68.869	66.2	61.7	65.5897	78.8	90.5	74.6	81.3	62.5	48.5	49.8	53.6
D45	D	50.6746	40.4	45.8	45.6249	65.8	75.1	50	63.6333	NA	37.3	38.9	38.1
D46	D	55.5159	48.2	47.5	50.4053	70.8	90.5	75.5	78.9333	62.5	62.6	57	60.7
D47	D	67.1032	63.8	68.3	66.4011	69.2	86.2	55	70.1333	NA	45.4	56.7	51.05
D48	D	69.7024	65.4	69.2	68.1008	74.6	88.2	70	77.6	62.5	61.9	46.3	56.9
D49	D	63.0754	60.5	54.2	59.2585	74.6	90.5	74.5	79.8667	62.5	57.5	49	56.3333
D50	D	63.4127	50.2	70	61.2042	70	92.2	67.4	76.5333	62.5	43.8	57.5	54.6
D51	D	76.2302	69.5	75	73.5767	84.2	84.3	61.65	76.7167	62.5	60.7	52.9	58.7
D52	D	56.4881	43.2	60.8	53.496	65.4	73.9	70	69.7667	NA	36.8	41.9	39.35
D53	D	76.0913	73.7	70.4	73.3971	84.2	91.7	76.5	84.1333	62.5	83.1	66.3	70.6333
D54	D	60.754	58.1	56.3	58.3847	67.9	60.1	52.5	60.1667	62.5	47.1	38	49.2
D55	D	65.119	67	60.4	64.173	67.9	86.8	61.55	72.0833	NA	46.6	36.6	41.6
D56	D	74.4444	71.7	75.4	73.8481	76.3	90.2	72	79.5	NA	41.9	43.3	42.6
D57	D	66.5079	55.4	64.2	62.036	80	74.4	74.5	76.3	62.5	62.7	45.5	56.9
D58	D	50.5357	48.7	46.3	48.5119	56.7	86.5	66.15	69.7833	62.5	44.8	61.2	56.1667
D59	D	65.5952	57.6	59.6	60.9317	79.6	81.3	70	76.9667	54.8	49.1	59	54.3
D60	D	74.7619	63.5	85	74.4206	75.8	87.6	62.85	75.4167	54.8	56.4	61	57.4
D61	D	66.2302	57	65.4	62.8767	76.3	96.3	62.85	78.4833	62.5	38.2	55.8	52.1667
D62	D	71.131	68	74.6	71.2437	70.8	76.1	64	70.3	79.5	48.2	43.8	57.1667
D63	D	75.0397	71.8	73.8	73.5466	79.6	97.7	70	82.4333	54.8	43	53.1	50.3
D64	D	73.8095	65.6	77.5	72.3032	78.3	86.5	50	71.6	NA	77.8	56.5	67.15
D65	D	61.1508	56	55.8	57.6503	71.7	70.3	50	64	76.1	40	47.6	54.5667
D66	D	51.0913	52	44.2	49.0971	57.1	87.9	52.5	65.8333	NA	49	46	47.5
D67	D	51.0913	46.2	51.7	49.6638	55.4	78.1	50	61.1667	54.8	49.8	48.2	50.9333
D68	D	77.2817	77.3	77.9	77.4939	76.7	87.1	76.5	80.1	45.5	45.8	41.5	44.2667
D69	D	69.1071	64.4	65.8	66.4357	77.1	61.9	57	65.3333	54.8	81.4	52.9	63.0333
D70	D	53.2937	38.2	49.2	46.8979	72.5	89.6	50	70.7	NA	40.5	46.9	43.7
D71	D	73.75	70	75	72.9167	76.3	84.7	78	79.6667	54.8	78.4	63.2	65.4667
D72	D	69.0675	61.8	74.2	68.3558	71.3	85.1	61.95	72.7833	62.5	43.9	45	50.4667
D73	D	68.2143	60.5	66.7	65.1381	77.5	74.1	67.45	73.0167	54.8	52.7	39.4	48.9667
D74	D	60.5357	55.4	49.2	55.0452	77.1	89.4	68.9	78.4667	NA	42.4	45.2	43.8
D75	D	72.6786	66	76.3	71.6595	75.8	91.7	71.9	79.8	62.5	42.5	46.9	50.6333
D76	D	52.7778	46.7	58.3	52.5926	53.3	55	50	52.7667	NA	54.2	45.9	50.05
D77	D	74.1865	73	70.4	72.5288	79.2	92	62.85	78.0167	NA	42.8	41.8	42.3
D78	D	55.8929	52.3	52.5	53.5643	62.9	64.8	60.85	62.85	54.8	46.3	45.8	48.9667
D79	D	68.4722	59.2	70.8	66.1574	75.4	63.3	60.85	66.5167	54.8	58.5	59.5	57.6
D80	D	47.9762	36.4	40	41.4587	67.5	89.7	50	69.0667	54.8	47.5	47	49.7667
D81	D	78.1944	78.3	78.8	78.4315	77.5	90.5	68.9	78.9667	54.8	61.3	46.9	54.3333
D82	D	64.8016	58.6	62.5	61.9672	73.3	92.5	76.5	80.7667	NA	60.2	50.5	55.35
D83	D	74.623	61	82.5	72.7077	80.4	90.5	84.95	85.2833	62.5	90	67.1	73.2
D84	D	66.9048	66.5	67.1	66.8349	67.1	81.6	75.5	74.7333	79.5	60.4	60.1	66.6667
D85	D	61.5476	50.5	63.8	58.6159	70.4	78.7	65.4	71.5	54.8	48.9	49.9	51.2
D86	D	66.25	59.2	72.5	65.9833	67.1	76	63.95	69.0167	54.8	60.5	67.5	60.9333
D87	D	69.881	65.5	75.8	70.3937	68.3	86.2	57.4	70.6333	54.8	56.9	53.4	55.0333
D88	D	70.8135	62.9	71.7	68.4712	77.9	85.4	57.05	73.45	54.8	59.3	62.9	59
D89	D	59.2262	49.8	64.2	57.7421	63.8	66.5	63.95	64.75	54.8	54.5	73.6	60.9667
D90	D	67.3611	72.5	56.3	65.387	73.3	87.1	50	70.1333	NA	53.1	48.9	51
D91	D	53.1548	40.7	52.9	48.9183	65.8	84.2	52.5	67.5	NA	46.6	45.3	45.95
D92	D	76.6865	74.6	76.3	75.8622	79.2	88.5	57	74.9	62.5	67.2	90	73.2333
E1	E	57.1	87.1	71.9	72.0333	75	87.4	53	71.8	47.8	80.1	50.8	59.5667
E2	E	54.2	72.1	64.2	63.5	75	70.5	53	66.1667	59.3	83.4	46.5	63.0667
E3	E	61.9	77.5	74.2	71.2	80	84.8	58	74.2667	64.5	49.1	56.7	56.7667
E4	E	65.7	78.3	68.3	70.7667	60	70.4	59	63.1333	50.9	81.1	43.4	58.4667
E5	E	55.4	48.8	58.5	54.2333	80	71.4	53	68.1333	50.9	70.4	54.7	58.6667
E6	E	70.2	78.8	73.8	74.2667	90	70.5	67	75.8333	59.3	69.6	71.1	66.6667
E7	E	60.6	73.3	65.4	66.4333	70	89.7	66	75.2333	64.5	60.5	58.7	61.2333
E8	E	67	72.1	56.9	65.3333	45	91.4	50	62.1333	50.9	46.5	47.9	48.4333
E9	E	45.7	71.3	63.8	60.2667	60	86.8	67	71.2667	50.9	42.1	46.6	46.5333
E10	E	65.2	80	75	73.4	65	89.1	57	70.3667	47.8	86.5	90	74.7667
E11	E	52.4	7.5	46.7	35.5333	80	64.5	61	68.5	NA	55.9	37.3	46.6
E12	E	81.2	76.7	86.5	81.4667	75	82.2	64	73.7333	50.9	44.4	45.7	47
E13	E	68.3	77.5	72.5	72.7667	80	82.2	61	74.4	50.9	51.2	43.2	48.4333
E14	E	64.2	75.4	69	69.5333	65	61.6	53	59.8667	NA	63.6	63.5	63.55
E15	E	47.3	75.8	62.9	62	45	73.3	59	59.1	50.9	49.6	46.7	49.0667
E16	E	65.5	74.6	68.3	69.4667	90	63.3	75	76.1	66	67.9	49.1	61
E17	E	73.5	84.2	74	77.2333	90	91.7	53	78.2333	50.9	76.6	65.5	64.3333
E18	E	54.8	48.8	63.5	55.7	95	76.4	54	75.1333	59.3	69.4	48.1	58.9333
E19	E	48.5	74.2	65.4	62.7	60	73.4	50	61.1333	50.9	61.5	53.4	55.2667
E20	E	67.6	65.4	59.8	64.2667	70	75.9	61	68.9667	50.9	45.3	62.2	52.8
E21	E	74.6	82.9	68.5	75.3333	75	74.7	56	68.5667	47.8	44.7	49.7	47.4
E22	E	76.1	74.2	74.2	74.8333	95	80.8	64	79.9333	50.9	37.8	57.1	48.6
E23	E	48.8	60	54.2	54.3333	70	66.4	62	66.1333	50.9	77.4	57	61.7667
E24	E	76.3	79.6	70.2	75.3667	75	94	85	84.6667	47.8	48.9	79.5	58.7333
E25	E	68	77.9	66.7	70.8667	40	64.8	61	55.2667	90	44.4	54.1	62.8333
E26	E	68.1	66.3	70.2	68.2	70	74.4	55	66.4667	50.9	45.1	70.9	55.6333
E27	E	56.5	71.3	55.4	61.0667	85	60.7	50	65.2333	NA	80.5	42.2	61.35
E28	E	55.8	81.3	65	67.3667	70	50.1	51	57.0333	47.8	46.6	53.4	49.2667
E29	E	49.8	77.5	66.7	64.6667	55	57.6	50	54.2	47.8	43.3	48.8	46.6333
E30	E	46.9	76.7	60.8	61.4667	50	63.6	85	66.2	50.9	49.4	55.9	52.0667
E31	E	58.5	60.4	53.3	57.4	75	53	69	65.6667	50.9	80.5	48.4	59.9333
E32	E	66.9	68.8	62.7	66.1333	65	98	54	72.3333	50.9	59.4	88.5	66.2667
E33	E	54.5	74.6	46.7	58.6	80	91.4	53	74.8	50.9	90	43.2	61.3667
E34	E	61.7	77.5	73.8	71	90	59.1	69	72.7	47.8	57.8	47.3	50.9667
E35	E	53.2	63.3	50.2	55.5667	75	69.6	75	73.2	47.8	47.4	46.8	47.3333
E36	E	59.6	85	67.3	70.6333	70	84.8	53	69.2667	47.8	43.3	77.6	56.2333
E37	E	54.2	31.3	69	51.5	52.5	73.3	72	65.9333	NA	48.1	45.6	46.85
E38	E	68.5	80.2	73.8	74.1667	75	73.4	71	73.1333	64.5	60.7	56.1	60.4333
E39	E	66.7	69.2	77.3	71.0667	80	92.8	50	74.2667	NA	48.2	46.2	47.2
E40	E	54.5	84.2	57.1	65.2667	70	82.5	50	67.5	65.1	69.6	48.5	61.0667
E41	E	69.5	72.9	75.4	72.6	80	61.1	61	67.3667	50.9	48.1	60.7	53.2333
E42	E	61.1	73.3	64.4	66.2667	55	90.5	59	68.1667	50.9	48.5	73.1	57.5
E43	E	61.5	70	60.2	63.9	87.5	94.8	84	88.7667	0	68.7	45.1	37.9333
E44	E	43.2	61.3	53.8	52.7667	60	61.3	50	57.1	47.8	66.3	53.8	55.9667
E45	E	43.5	61	56.9	53.8	50	78.8	50	59.6	50.9	49.8	58.4	53.0333
E46	E	61.4	75	75.8	70.7333	85	76.2	56	72.4	47.8	49.6	74	57.1333
E47	E	47.4	65	54.8	55.7333	75	57.3	51	61.1	47.8	47.1	40.6	45.1667
E48	E	76.1	72.1	73.8	74	95	88.8	75	86.2667	50.9	46.8	41.8	46.5
E49	E	61.1	77.1	69.8	69.3333	70	59	50	59.6667	50.9	66.3	48.7	55.3
E50	E	53.5	69.6	65.6	62.9	70	80.5	59	69.8333	47.8	41.2	45.9	44.9667
E51	E	42.7	65	56	54.5667	75	53.7	85	71.2333	47.8	48.7	49.5	48.6667
E52	E	75.5	80	64.6	73.3667	80	70.8	71	73.9333	47.8	68.3	51.8	55.9667
E53	E	71.9	77.5	68.8	72.7333	52.5	75.9	61	63.1333	50.9	56.6	65.2	57.5667
E54	E	53	47.9	70	56.9667	65	52.8	51	56.2667	59.3	61.1	45.9	55.4333
E55	E	60.1	79.2	66.3	68.5333	90	64.5	58	70.8333	50.9	42.3	46.7	46.6333
E56	E	63.5	80.8	73.5	72.6	67.5	66.7	50	61.4	50.9	46.9	45.2	47.6667
E57	E	56.3	75.4	64	65.2333	80	70.4	55	68.4667	50.9	38	45.3	44.7333
E58	E	63.9	71.7	67.7	67.7667	92.5	81.4	83	85.6333	47.8	82	67.5	65.7667
E59	E	61.9	85	72.1	73	75	88	88	83.6667	47.8	71.6	64.6	61.3333
E60	E	69.2	74.2	74.6	72.6667	85	70.5	71	75.5	47.8	49.7	51.4	49.6333
E61	E	44.5	47.9	52.1	48.1667	47.5	53.4	50	50.3	50.9	42.1	43.5	45.5
E62	E	64.6	80.8	68.3	71.2333	65	81.7	58	68.2333	47.8	61.1	56.8	55.2333
E63	E	58.2	73.8	73.8	68.6	90	66.2	59	71.7333	64.5	44.7	53.1	54.1
E64	E	45.7	62.1	51	52.9333	65	77.3	51	64.4333	47.8	47.4	40.5	45.2333
E65	E	55.2	75.8	76	69	80	97.1	61	79.3667	50.9	44.8	63.2	52.9667
E66	E	56.4	85	62.7	68.0333	55	67.4	67	63.1333	50.9	40.6	52.1	47.8667
E67	E	61.9	75.8	55.8	64.5	55	85.1	51	63.7	47.8	44.6	45.3	45.9
E68	E	79.6	73.8	76	76.4667	70	88	61	73	47.8	82.6	57.8	62.7333
E69	E	47	65	65.8	59.2667	85	87.7	86	86.2333	NA	63.6	47.3	55.45
E70	E	58	75.4	55	62.8	40	87.4	57	61.4667	50.9	85.3	44	60.0667
E71	E	33.1	57.5	60.8	50.4667	20	65.1	50	45.0333	50.9	43.3	43	45.7333
E72	E	67	74.6	72.1	71.2333	70	87.4	71	76.1333	64.5	54.3	79.9	66.2333
E73	E	60.1	89.6	69.4	73.0333	70	95.4	56	73.8	59.3	43.6	43.1	48.6667
E74	E	43.1	65.8	41.5	50.1333	45	82.8	50	59.2667	50.9	42.3	45.1	46.1
E75	E	58.3	75.4	54.8	62.8333	57.5	90.6	50	66.0333	59.3	47.9	47.4	51.5333
E76	E	75.4	75	78.5	76.3	75	80.5	57	70.8333	64.5	66.9	49.5	60.3
E77	E	50.7	62.9	64.2	59.2667	60	74.8	68	67.6	50.9	46.7	43.4	47
E78	E	73.2	88.8	77.9	79.9667	75	81.6	71	75.8667	47.8	84.6	43.1	58.5
E79	E	49.5	79.2	51.3	60	75	84.8	50	69.9333	47.8	35.7	47.5	43.6667
E80	E	45.4	64.2	59.4	56.3333	65	65.6	50	60.2	47.8	63.4	46.8	52.6667
E81	E	52.9	54	46	50.9667	50	55.6	53	52.8667	50.9	44.7	84.2	59.9333
E82	E	46.5	23.8	45.8	38.7	55	87.7	59	67.2333	59.3	52.2	48	53.1667
E83	E	53.9	72.1	62.7	62.9	35	50	53	46	0	45.5	74.1	39.8667
E84	E	57.1	77.1	77.9	70.7	70	90.5	71	77.1667	50.9	76.6	52.4	59.9667
E85	E	61	71.3	56.3	62.8667	70	93.4	68	77.1333	50.9	41.2	45.4	45.8333
E86	E	62.7	68.3	65.4	65.4667	75	81.7	50	68.9	47.8	84.2	64.1	65.3667
E87	E	68.2	75	66.7	69.9667	85	92	56	77.6667	47.8	58.2	62.3	56.1
F1	F	67.7	88.8	56.2	70.9	48.33	73.7	70	64.01	48.6	49.1	62.3	53.3333
F2	F	56.4	78.1	75.8	70.1	66.67	84.3	53	67.99	48.6	39.4	46.5	44.8333
F3	F	81.8	92.5	73.5	82.6	90	91.7	80	87.2333	48.6	65.8	60	58.1333
F4	F	66.4	73.1	75	71.5	48.33	78.35	63	63.2267	48.6	69.3	53.1	57
F5	F	68.6	88.8	68.5	75.3	48.33	85.3	60	64.5433	NA	61.3	44.8	53.05
F6	F	73.2	95	71.2	79.8	48.33	82.7	55	62.01	46.1	43.7	65.5	51.7667
F7	F	52.7	76.9	52.3	60.6333	30	53.35	55	46.1167	46.1	47	48.8	47.3
F8	F	68.2	90	88.5	82.2333	70	79.35	89	79.45	48.6	77.8	59.5	61.9667
F9	F	61.4	60.6	73.5	65.1667	73.33	84.65	70	75.9933	46.1	47.7	73.3	55.7
F10	F	58.6	93.1	72.3	74.6667	48.33	83	64	65.11	48.6	68.6	58.4	58.5333
F11	F	71.8	90.6	76.9	79.7667	76.67	87.35	68	77.34	48.6	61.4	49.2	53.0667
F12	F	68.6	87.5	72.7	76.2667	56.67	60	56	57.5567	40.3	45.2	46.1	43.8667
F13	F	56.8	77.5	63.5	65.9333	48.33	91.35	66	68.56	56.4	75.1	51.8	61.1
F14	F	74.5	71.9	52.3	66.2333	48.33	67.65	64	59.9933	46.1	42	49	45.7
F15	F	79.5	90	66.2	78.5667	66.67	80.65	85	77.44	46.1	53.3	62.1	53.8333
F16	F	80	81.3	75.8	79.0333	73.33	76	59	69.4433	46.1	54.4	52	50.8333
F17	F	62.7	90	63.1	71.9333	48.33	80	52	60.11	48.6	59.9	90	66.1667
F18	F	65.5	88.1	46.2	66.6	80	71.65	72	74.55	48.6	42	59.1	49.9
F19	F	65	80.6	60.4	68.6667	61.67	62.35	70	64.6733	82.5	58.2	54.5	65.0667
F20	F	60.5	86.9	73.5	73.6333	50	66.65	66	60.8833	58.3	46.4	56.1	53.6
F21	F	61.8	73.8	63.8	66.4667	16.67	66.35	53	45.34	NA	69.3	39	54.15
F22	F	75.9	83.8	77.7	79.1333	48.33	97.65	72	72.66	58.3	72.2	72.9	67.8
F23	F	76.4	91.9	58.5	75.6	66.67	70	74	70.2233	83.1	57.1	59.1	66.4333
F24	F	64.1	78.1	70.4	70.8667	48.33	80	63	63.7767	NA	68.9	45.7	57.3
F25	F	54.1	66.9	59.2	60.0667	48.33	88.3	61	65.8767	40.3	53.8	45.2	46.4333
F26	F	75.9	83.1	82.3	80.4333	86.67	68.65	71	75.44	46.1	46.7	51	47.9333
F27	F	64.5	84.4	73.1	74	48.33	72	70	63.4433	NA	39.6	42.1	40.85
F28	F	78.6	78.8	42.3	66.5667	48.33	92.65	65	68.66	46.1	35	53.8	44.9667
F29	F	67.7	89.4	85	80.7	66.67	92.65	64	74.44	48.6	49.8	57.8	52.0667
F30	F	64.1	76.9	72.3	71.1	48.33	75.35	65	62.8933	58.3	42.2	58.3	52.9333
F31	F	54.1	77.5	78.1	69.9	73.33	58	50	60.4433	46.1	36.5	46.1	42.9
F32	F	72.7	76.9	74.2	74.6	80	83	81	81.3333	48.6	61.4	46.9	52.3
F33	F	55	83.1	58.5	65.5333	48.33	92	67	69.11	75.5	50	86.6	70.7
F34	F	76.4	91.3	71.5	79.7333	85	93.35	83	87.1167	55.1	44.8	57.9	52.6
F35	F	80.9	91.3	75.4	82.5333	83.33	80	83	82.11	82.5	45.9	47.3	58.5667
F36	F	72.7	93.8	81.5	82.6667	80	97.7	79	85.5667	54.5	58.2	62.3	58.3333
F37	F	73.6	85.6	65.4	74.8667	40	62	74	58.6667	46.1	65.2	57.5	56.2667
F38	F	72.3	94.4	65	77.2333	60	77.3	70	69.1	54.5	68.3	45.6	56.1333
F39	F	55	78.8	67.3	67.0333	60	72.7	58	63.5667	46.1	49.7	45.6	47.1333
F40	F	58.6	82.5	70.4	70.5	85	85.65	70	80.2167	48.6	70.8	46.7	55.3667
F41	F	69.5	83.1	82.3	78.3	76.67	75	54	68.5567	46.1	55.7	45.4	49.0667
F42	F	67.3	65	63.5	65.2667	40	92	55	62.3333	90	75.5	54	73.1667
F43	F	44.5	73.8	58.5	58.9333	66.67	75	70	70.5567	48.6	44.1	41.8	44.8333
F44	F	72.7	73.8	58.5	68.3333	60	73.65	70	67.8833	46.1	50.1	46.6	47.6
F45	F	62.3	80.6	82.7	75.2	48.33	90.3	62	66.8767	NA	46.5	36.4	41.45
F46	F	76.8	79.4	70.4	75.5333	66.67	96.35	63	75.34	58.3	59.7	53.1	57.0333
F47	F	43.6	77.5	55	58.7	48.33	72.7	61	60.6767	58.3	34.8	37.5	43.5333
F48	F	79.1	82.5	62.7	74.7667	56.67	94	50	66.89	48.6	53.4	53.9	51.9667
F49	F	80	80	66.2	75.4	48.33	87	61	65.4433	46.1	48.8	47	47.3
F50	F	85.9	77.5	63.8	75.7333	66.67	62	79	69.2233	48.6	78	62.3	62.9667
F51	F	74.5	65	74.6	71.3667	60	87	50	65.6667	46.1	46.6	49.5	47.4
F52	F	80	88.8	67.3	78.7	70	90	76	78.6667	46.1	49	51.4	48.8333
F53	F	80.9	79.4	56.5	72.2667	66.67	96.7	80	81.1233	48.6	44.2	47.5	46.7667
F54	F	68.2	83.1	72.7	74.6667	83.33	87.65	85	85.3267	46.1	67.7	64.5	59.4333
F55	F	77.7	77.5	79.2	78.1333	46.67	80.35	70	65.6733	48.6	49.3	43.2	47.0333
F56	F	68.6	73.1	63.8	68.5	80	70.35	78	76.1167	48.6	40.9	61.8	50.4333
F57	F	63.6	89.4	68.1	73.7	73.33	66.7	57	65.6767	54.5	44.3	52.3	50.3667
F58	F	72.7	65.6	64.2	67.5	70	77.65	58	68.55	48.6	53	46.7	49.4333
F59	F	56.4	90	76.5	74.3	83.33	77.35	80	80.2267	58.3	51.8	41.1	50.4
F60	F	51.8	76.3	65	64.3667	60	68.35	57	61.7833	48.6	41.4	44.5	44.8333
F61	F	63.6	78.1	71.2	70.9667	63.33	82	55	66.7767	46.1	66.1	47.3	53.1667
F62	F	50.9	89.4	65.8	68.7	46.67	77.65	77	67.1067	48.6	42.7	41.8	44.3667
F63	F	74.1	93.1	73.8	80.3333	83.33	70.65	71	74.9933	48.6	55.8	51	51.8
F64	F	55.9	81.9	63.1	66.9667	48.33	67	68	61.11	58.3	65.1	45.7	56.3667
F65	F	49.1	71.9	79.2	66.7333	86.67	79.65	76	80.7733	46.1	77.4	46.7	56.7333
F66	F	57.3	69.4	75	67.2333	43.33	51	52	48.7767	NA	36.4	37.5	36.95
F67	F	72.7	85.6	71.2	76.5	73.33	79.35	55	69.2267	NA	51.3	45	48.15
F68	F	69.1	53.8	48.8	57.2333	63.33	66	65	64.7767	53.3	46.8	43.7	47.9333
F69	F	84.1	97.5	89.2	90.2667	80	78.65	88	82.2167	48.6	48.3	56.4	51.1
F71	F	81.8	73.8	82.7	79.4333	93.33	89.7	81	88.01	48.6	90	80.4	73
F72	F	61.8	62.5	54.6	59.6333	60	72.7	58	63.5667	48.6	41.4	44.9	44.9667
F73	F	69.1	83.8	76.2	76.3667	43.44	66.3	70	59.9133	53.3	64.1	46.8	54.7333
F74	F	82.3	71.3	67.3	73.6333	48.33	90.35	78	72.2267	48.6	50.7	43.7	47.6667
F75	F	69.5	80	76.9	75.4667	26.67	57.65	50	44.7733	48.6	52.3	46.7	49.2
F76	F	70.5	91.3	73.8	78.5333	66.67	73.35	64	68.0067	48.6	48.7	64.8	54.0333
F77	F	82.7	81.9	75.8	80.1333	63.33	75	67	68.4433	46.1	45.9	76.1	56.0333
F78	F	58.2	78.1	80.8	72.3667	86.67	84.35	80	83.6733	46.1	46.6	63	51.9
F79	F	69.5	89.4	64.2	74.3667	50	61	62	57.6667	46.1	47.2	52.7	48.6667
F80	F	84.1	87.5	73.5	81.7	86.67	83.7	77	82.4567	54.5	47.4	42	47.9667
F81	F	60.5	88.1	84.2	77.6	48.33	90	68	68.7767	48.6	48.9	45.5	47.6667

## Sheet: S6 Assessing calibration
Supplementary Table S6: Summary of one-way ANOVA tests to assess if there was inconsistenty in marking across the six cohorts.
Theory assessments were included for cohorts B-F only.
The ANOVA test was run using delta scores - the difference between preclinical (theory or simulation) and clinical marks for each student.
* indicates significant results
	Theory & Clinics	Simulation & Clinics
Restorative Dentistry	0.00*	0.00*
Periodontics	0.00*	0.00*
Endodontics	0.00*
Extracted		0.11
Plastic		0.03*
